# Supplementary material for: Detecting past and ongoing natural selection among ethnically Tibetan women at high altitude in Nepal
Source: PLoS Genet. 2018 Sep 6;14(9):e1007650. doi: 10.1371/journal.pgen.1007650 (PMC6143271; doi:10.1371/journal.pgen.1007650)
Supplement: S5 Table — (XLSX) [file pgen.1007650.s017.xlsx]

## Sheet: Sheet1
S5 Table. The 189 genomic regions harboring excess top 0.1% PBS SNPs in Tibetans
Region	top.SNP	top.SNP.pos	top.PBS	Gene	dist (bp)	Overlapping Genes
chr1:11,327,242-11,502,241	rs12120802	11407589	0.251194	UBIAD1	59098
chr1:18,077,242-18,277,241	rs576200	18182265	0.299865	ACTL8	28707	ACTL8
chr1:47,002,242-47,127,241	rs12755846	47085874	0.322367	MOB3C	3311	ATPAF1,MOB3C
chr1:47,802,242-47,977,241	rs34082359	47882497	0.25738	FOXE3	0	FOXD2,FOXE3
chr1:57,827,242-58,002,241	rs1155679	57915088	0.271916	DAB1	0	DAB1
chr1:66,652,242-66,852,241	rs1569929	66729780	0.32044	PDE4B	0	PDE4B
chr1:72,102,242-72,302,241	rs1762727	72180224	0.269684	NEGR1	0	NEGR1
chr1:83,927,242-84,102,241	rs11163765	84024059	0.291634	TTLL7	310997
chr1:92,102,242-92,277,241	rs12117058	92177274	0.336458	TGFBR3	0	TGFBR3
chr1:100,927,242-101,127,241	rs1577512	101030832	0.276561	GPR88	23249	GPR88
chr1:104,477,242-104,677,241	rs1576521	104568599	0.285307	AMY1A	267288
chr1:161,427,242-161,527,241	rs10800573	161507924	0.265588	FCGR3A	3626	FCGR3A
chr1:184,352,242-184,602,241	rs35682339	184512762	0.311335	C1orf21	0	C1orf21
chr1:196,577,242-196,777,241	rs12032372	196663854	0.270968	CFH	0	CFH
chr1:200,102,242-200,277,241	rs4915416	200180794	0.30842	FAM58BP	1861	FAM58BP
chr1:205,227,242-205,402,241	rs2183230	205324725	0.322118	KLHDC8A	0	KLHDC8A
chr1:213,652,242-213,852,241	rs4655299	213736161	0.271613	RPS6KC1	289353
chr1:218,777,242-219,002,241	rs6676243	218895041	0.505868	TGFB2	277080
chr1:220,902,242-221,077,241	rs17008888	220993164	0.34074	MARC1	5423	MARC1
chr1:231,227,242-231,452,241	rs75728373	231344589	0.61666	TRIM67	0	TRIM67,LOC149373,GNPAT,C1orf131
chr1:231,452,242-232,102,241	rs186996510	231557623	0.797389	EGLN1	0	DISC1,TSNAX,EGLN1
chr1:236,002,242-236,177,241	rs12735045	236097813	0.306307	NID1	41318	NID1
chr1:243,652,242-243,902,241	rs35978510	243776117	0.272492	AKT3	0	AKT3
chr2:18,211,247-18,411,246	rs12473016	18299134	0.367084	KCNS3	184909
chr2:24,636,247-24,936,246	rs7578116	24783834	0.310194	NCOA1	23511	NCOA1
chr2:25,361,247-25,536,246	rs34572378	25446320	0.26215	DNMT3A	9509	DNMT3A
chr2:35,986,247-36,161,246	rs6751249	36079256	0.284513	CRIM1	504113
chr2:43,361,247-43,511,246	rs2052927	43436754	0.498603	ZFP36L2	12786	THADA,ZFP36L2
chr2:46,311,247-46,961,246	rs73926264	46569017	1.07319	EPAS1	0	TMEM247,EPAS1,PIGF,PRKCE,RHOQ,CRIPT,ATP6V1E2
chr2:49,261,247-49,536,246	rs12465480	49445554	0.29895	FSHR	63888	FSHR
chr2:60,861,247-61,561,246	rs13398770	61479417	0.5124	USP34	0	KIAA1841,C2orf74,PEX13,REL,USP34,PAPOLG,PUS10,AHSA2
chr2:65,486,247-65,686,246	rs906577	65596657	0.277583	SPRED2	0	SPRED2
chr2:70,336,247-70,636,246	rs12463762	70412513	0.369739	C2orf42	0	SNRPG,PCYOX1,C2orf42,TIA1,FAM136A
chr2:140,236,247-140,561,246	rs66620259	140316152	0.291046	LRP1B	672843
chr2:159,936,247-160,236,246	rs55676907	160159310	0.370216	WDSUB1	16074	WDSUB1,TANC1,BAZ2B
chr2:175,036,247-175,161,246	rs11691915	175090564	0.307757	OLA1	0	OLA1
chr2:179,661,247-179,836,246	rs73973180	179750450	0.305164	CCDC141	0	CCDC141
chr2:206,711,247-206,886,246	rs7592297	206773502	0.397025	INO80D	84942
chr2:233,486,247-233,761,246	rs4144795	233562731	0.259741	GIGYF2	0	GIGYF2,KCNJ13,C2orf82
chr3:885,596-1,085,595	rs6792738	1080996	0.315468	CNTN6	53632
chr3:4,660,596-4,860,595	rs9822274	4757846	0.271704	ITPR1	0	ITPR1
chr3:9,710,596-9,910,595	rs17252807	9803126	0.352307	CAMK1	0	BRPF1,ARPC4,TTLL3,RPUSD3,ARPC4-TTLL3,OGG1,CAMK1,TADA3
chr3:41,110,596-41,360,595	rs7628617	41209963	0.332187	CTNNB1	30978	CTNNB1,ULK4
chr3:56,460,596-56,810,595	rs369729018	56548998	0.302859	CCDC66	42185	CCDC66,FAM208A
chr3:68,410,596-68,610,595	rs13087359	68523018	0.287261	FAM19A1	0	FAM19A1
chr3:82,135,596-82,360,595	rs7632912	82216081	0.324279	GBE1	405131
chr3:123,085,596-123,285,595	rs9875800	123195616	0.297066	PTPLB	17746	ADCY5
chr3:150,035,596-150,260,595	rs4423794	150175996	0.302216	TSC22D2	0	TSC22D2
chr3:153,310,596-153,510,595	rs4680086	153413657	0.331292	C3orf79	193171
chr3:193,710,596-193,885,595	rs726003	193789516	0.267842	HES1	64414
chr3:195,210,596-195,335,595	rs7614105	195308438	0.271532	APOD	0	APOD
chr3:195,635,596-195,835,595	rs62283432	195726122	0.280835	TFRC	50032
chr4:5,593,786-5,768,785	rs6855056	5690283	0.51851	EVC2	0	EVC2,EVC
chr4:10,993,786-11,193,785	rs7662758	11076268	0.341686	HS3ST1	323719
chr4:28,843,786-28,943,785	rs13109384	28912626	0.316042	PCDH7	1809403
chr4:31,843,786-31,993,785	rs4862886	31911798	0.264471	PCDH7	763375
chr4:37,993,786-38,168,785	rs1364952	38072633	0.319288	TBC1D1	0	TBC1D1
chr4:39,568,786-39,768,785	rs1552291	39642737	0.375216	C4orf34	2256	C4orf34
chr4:43,268,786-43,493,785	rs11722028	43333610	0.331138	GRXCR1	300935
chr4:97,993,786-98,268,785	rs13105512	98104311	0.323276	STPG2	375713
chr4:98,293,786-98,468,785	rs4482769	98382408	0.306218	STPG2	97616
chr4:108,668,786-108,893,785	rs2017411	108799244	0.311647	SGMS2	0	SGMS2
chr4:146,268,786-146,443,785	rs11722848	146357229	0.257229	SMAD1	45721
chr4:146,593,786-146,793,785	rs4835256	146677854	0.323502	ZNF827	4033	C4orf51,ZNF827
chr4:152,643,786-152,818,785	rs13109601	152731656	0.294003	PET112	49481
chr4:155,268,786-155,443,785	rs9995943	155351598	0.28664	DCHS2	0	DCHS2
chr4:174,568,786-174,768,785	rs6813034	174670065	0.363627	HAND2	218687
chr5:13,567,306-13,817,305	rs10513150	13704788	0.325883	DNAH5	0	DNAH5
chr5:21,342,306-21,592,305	rs62347216	21466692	0.286975	CDH12	284280
chr5:104,042,306-104,217,305	rs13185355	104124110	0.286963	NUDT12	1225620
chr5:122,242,306-122,442,305	rs1817395	122358526	0.311263	PPIC	551	PPIC,SNX24
chr5:156,292,306-156,417,305	rs10062458	156367092	0.283925	TIMD4	0	TIMD4
chr6:23,355,815-23,505,814	rs9466780	23433334	0.322105	NRSN1	693079
chr6:25,755,815-25,880,814	rs6913879	25820428	0.259491	SLC17A1	0	SLC17A1
chr6:31,305,815-31,480,814	rs2516448	31390410	0.36522	MICA	7320	MICA
chr6:57,230,815-57,730,814	rs6929217	57319168	0.271915	PRIM2	0	PRIM2
chr6:58,605,815-58,780,814	rs9326214	58719249	0.300323	PRIM2	1205873
chr6:61,880,815-62,455,814	rs1414815	62249159	0.337919	KHDRBS2	140705	KHDRBS2
chr6:137,480,815-137,630,814	rs2797674	137574079	0.261846	IFNGR1	33512
chr6:150,980,815-151,180,814	rs9397354	151080420	0.272014	PLEKHG1	0	PLEKHG1
chr6:155,630,815-155,830,814	rs163003	155722119	0.329734	NOX3	0	NOX3
chr6:161,305,815-161,480,814	rs80154227	161383957	0.293344	MAP3K4	28864	MAP3K4
chr6:162,755,815-162,930,814	rs1893116	162884946	0.272542	PARK2	0	PARK2
chr6:169,980,815-170,155,814	rs9371164	170065236	0.312731	WDR27	0	C6orf120,WDR27,PHF10
chr7:7,864,451-8,064,450	rs10232814	7959740	0.429667	GLCCI1	48633
chr7:12,039,451-12,214,450	rs58993503	12130139	0.337116	TMEM106B	120708
chr7:19,639,451-19,839,450	rs12536065	19715888	0.297214	TWISTNB	19196	TWISTNB,TMEM196
chr7:23,614,451-23,789,450	rs7786022	23707057	0.339826	FAM221A	12691
chr7:29,614,451-29,814,450	rs850105	29719178	0.26365	PRR15	112267
chr7:36,089,451-36,289,450	rs2726049	36200727	0.348193	EEPD1	0	EEPD1
chr7:38,764,451-38,939,450	rs6415270	38841447	0.255252	VPS41	0	VPS41
chr7:129,514,451-129,689,450	rs6963861	129593339	0.326595	UBE2H	539	UBE2H
chr7:151,564,451-151,714,450	rs56301482	151639999	0.291598	GALNTL5	13464	GALNTL5
chr7:154,889,451-155,089,450	rs11768378	154999315	0.368822	INSIG1	90170
chr8:9,789,722-9,939,721	rs6601406	9861116	0.295509	MSRA	50713
chr8:62,014,722-62,264,721	rs2349941	62168345	0.290897	CLVS1	32179
chr8:112,289,722-112,464,721	rs12675249	112377188	0.277413	CSMD3	857970
chr8:117,314,722-117,489,721	rs140440127	117405513	0.283682	EIF3H	251541
chr8:131,439,722-131,614,721	rs6992766	131534397	0.36112	ASAP1	78491
chr8:144,639,722-144,814,721	rs11136309	144718568	0.287892	ZNF623	0	ZNF623
chr9:22,371,587-22,571,586	rs646330	22466005	0.369275	DMRTA1	13533	DMRTA1
chr9:68,121,587-68,296,586	rs3009635	68211716	0.2647	FOXD4L2	0	FOXD4L2,FOXD4L4
chr9:68,346,587-68,521,586	rs35284732	68440324	0.517172	FOXD4L2	0	FOXD4L2,FOXD4L4
chr9:104,671,587-104,846,586	rs3012587	104753148	0.317299	GRIN3A	252286
chr9:104,946,587-105,096,586	rs7041869	105008621	0.261427	GRIN3A	507759
chr9:133,221,587-133,371,586	rs10901300	133279395	0.310842	ASS1	40698
chr10:1,275,552-1,450,551	rs2651491	1367898	0.257331	ADARB2	0	ADARB2
chr10:2,000,552-2,200,551	rs4359128	2104472	0.277021	ADARB2	324802
chr10:13,950,552-14,125,551	rs10906561	14034881	0.334165	FRMD4A	0	FRMD4A
chr10:20,675,552-20,850,551	rs72648285	20755046	0.294426	PLXDC2	185931
chr10:62,625,552-62,800,551	rs10994579	62703627	0.264878	RHOBTB1	0	RHOBTB1
chr10:78,925,552-79,150,551	rs2574798	79020584	0.311904	KCNMA1	0	KCNMA1
chr10:79,850,552-80,025,551	rs1249135	79945652	0.278525	RPS24	129081
chr10:95,050,552-95,150,551	rs2761311	95052021	0.295421	MYOF	14164	MYOF
chr10:105,275,552-105,475,551	rs1565707	105369989	0.267339	SH3PXD2A	0	NEURL,SH3PXD2A
chr10:115,175,552-115,350,551	rs4918830	115265525	0.272904	HABP2	45064
chr11:38,401,922-38,676,921	rs35896386	38553854	0.379748	LRRC4C	1581896
chr11:38,826,922-39,076,921	rs7122369	38915575	0.326043	LRRC4C	1220175
chr11:47,301,922-47,551,921	rs71475909	47377283	0.276082	SPI1	0	SPI1,SLC39A13,PSMC3,RAPSN
chr11:61,626,922-61,801,921	rs974121	61716307	0.28892	BEST1	1048	BEST1
chr11:75,201,922-75,376,921	rs1144150	75285109	0.291817	SERPINH1	1260	SERPINH1,MAP6
chr11:76,351,922-76,551,921	rs34885552	76446916	0.295704	TSKU	46440
chr11:100,676,922-100,951,921	rs4754709	100759163	0.335374	ARHGAP42	0	TMEM133,ARHGAP42
chr11:102,426,922-102,526,921	rs11225365	102523549	0.255619	MMP20	27486	MMP20
chr11:115,376,922-115,551,921	rs2085833	115454258	0.29588	CADM1	79017
chr12:289,093-564,092	rs61349553	387801	0.264074	KDM5A	1421	KDM5A,SLC6A13
chr12:4,314,093-4,489,092	rs3217898	4404376	0.32605	CCND2	0	CCND2
chr12:25,739,093-25,914,092	rs12817135	25826391	0.321858	IFLTD1	24895	IFLTD1
chr12:27,264,093-27,364,092	rs3927062	27364088	0.299863	STK38L	32989
chr12:32,964,093-33,764,092	rs11052292	33058258	0.489935	PKP2	8478	PKP2,SYT10
chr12:34,464,093-34,589,092	rs7979240	34509026	0.342218	ALG10	327790
chr12:37,839,093-38,139,092	rs9795559	38007339	0.329504	ALG10B	703217
chr12:38,189,093-38,614,092	rs2892365	38446760	0.297348	ALG10B	263796
chr12:38,839,093-39,289,092	rs11168505	38939057	0.3499	CPNE8	106944	CPNE8
chr12:45,439,093-45,614,092	rs4768589	45527749	0.323827	ANO6	82020
chr12:47,339,093-47,514,092	rs7979399	47424033	0.269789	AMIGO2	45456
chr12:50,264,093-50,439,092	rs467323	50349765	0.36277	AQP2	0	AQP2,AQP5
chr12:52,289,093-52,464,092	rs877869	52392200	0.264938	ACVR1B	1337	ACVR1B,GRASP
chr12:53,989,093-54,164,092	rs11170650	54092139	0.272112	CALCOCO1	12762	ATP5G2,CALCOCO1
chr12:68,389,093-68,539,092	rs7316231	68469642	0.338918	IFNG	78907
chr12:113,264,093-113,489,092	rs7134391	113366691	0.36891	OAS1	8979	OAS1,OAS2,OAS3
chr12:129,014,093-129,189,092	rs12814445	129085237	0.353793	TMEM132C	0	TMEM132C
chr13:54,672,641-54,897,640	rs13378229	54793831	0.349187	OLFM4	1167635
chr13:93,497,641-93,672,640	rs7986637	93614714	0.265603	GPC5	95227
chr14:26,500,224-26,675,223	rs2008852	26569698	0.286021	NOVA1	345390
chr14:65,675,224-65,925,223	rs11621604	65840774	0.303524	FUT8	36535
chr14:68,975,224-69,125,223	rs17829311	69064566	0.41487	RAD51B	1828	RAD51B
chr14:69,400,224-69,500,223	rs12435222	69500068	0.289748	DCAF5	17568	ACTN1
chr14:69,625,224-69,900,223	rs1275690	69813370	0.335138	GALNTL1	0	GALNTL1,EXD2
chr14:87,025,224-87,200,223	rs61323942	87114376	0.272893	FLRT2	1020106
chr14:103,600,224-103,800,223	rs2403142	103686039	0.323427	TNFAIP2	82263
chr15:22,846,673-23,021,672	rs2305093	22929906	0.262963	CYFIP1	0	CYFIP1
chr15:52,646,673-52,796,672	rs10083671	52710315	0.329015	MYO5A	0	MYO5A
chr15:74,971,673-75,196,672	rs11072507	75054866	0.403143	CYP1A2	5925	CYP1A2,CPLX3,CSK,LMAN1L
chr15:84,471,673-84,671,672	rs7181926	84549428	0.32186	ADAMTSL3	0	ADAMTSL3
chr15:93,621,673-93,721,672	rs11074147	93706836	0.269238	RGMA	74393
chr15:94,421,673-94,621,672	rs2170052	94537385	0.299378	MCTP2	304044
chr16:13,848,678-13,948,677	rs2866854	13903108	0.302872	ERCC4	110905
chr16:20,273,678-20,448,677	rs4635355	20347156	0.322811	UMOD	0	GP2,UMOD,PDILT
chr16:75,948,678-76,123,677	rs3899695	76055857	0.382329	CNTNAP4	255318
chr16:78,948,678-79,123,677	rs2550731	79044649	0.384688	WWOX	0	WWOX
chr16:79,298,678-79,498,677	rs7202781	79371183	0.334346	WWOX	124619
chr16:82,323,678-82,498,677	rs35686052	82412517	0.289131	MPHOSPH6	208688
chr16:83,723,678-83,923,677	rs17780828	83833126	0.272309	CDH13	2911	CDH13,HSBP1
chr17:5,975,828-6,075,827	rs4548928	6056358	0.260401	WSCD1	28611
chr17:10,475,828-10,650,827	rs201612	10562314	0.293988	MYH3	1688	MYH3
chr17:66,550,828-66,725,827	rs4968915	66660349	0.399022	FAM20A	63254
chr18:3,586,687-3,761,686	rs4619493	3675933	0.263233	DLGAP1	0	DLGAP1
chr18:6,811,687-6,911,686	rs63472061	6910899	0.262633	ARHGAP28	0	ARHGAP28
chr18:50,286,687-50,486,686	rs72922230	50394407	0.368824	DCC	0	DCC
chr18:65,686,687-65,911,686	rs8095029	65815764	0.29642	TMX3	525160
chr19:8,238,434-8,413,433	rs375723	8336524	0.319173	CERS4	9220	CERS4
chr19:12,438,434-12,713,433	rs111992542	12558287	0.398116	ZNF443	6361	ZNF443,ZNF564,ZNF709
chr20:3,561,795-3,711,794	rs2670307	3635182	0.287724	ATRN	3413	ATRN
chr21:36,754,377-36,954,376	rs760139	36859228	0.310629	RUNX1	437633
chr21:44,704,377-44,854,376	rs62218725	44772228	0.287129	SIK1	62169
chr22:27,802,962-27,977,961	rs9784227	27895526	0.284007	MN1	248738
chr22:41,302,962-41,502,961	rs5751020	41394128	0.352636	RBX1	25109
chr22:50,427,962-50,577,961	rs137920	50501059	0.489005	MLC1	0	MOV10L1,MLC1
chrX:3,178,391-3,353,390	rs2003391	3276006	0.46784	MXRA5	11322	MXRA5
chrX:10,003,391-10,153,390	rs5978372	10063448	0.566029	WWC3	0	WWC3
chrX:30,553,391-30,728,390	rs6631122	30639734	0.39186	GK	31741
chrX:33,828,391-34,003,390	rs12390732	33910840	0.39838	FAM47A	237028
chrX:41,103,391-41,303,390	rs5963965	41218935	0.54907	DDX3X	9411	DDX3X
chrX:44,553,391-44,728,390	rs61461815	44635121	0.417156	DUSP21	68127
chrX:139,878,391-140,053,390	rs5907711	139954310	0.391785	CDR1	87587
chrX:143,878,391-144,228,390	rs2142787	143986157	0.576581	SPANXN1	342949
chrX:147,528,391-147,628,390	rs7066347	147615489	0.422993	AFF2	0	AFF2
chrX:152,803,391-153,028,390	rs5945336	152932194	0.638227	PNCK	2993	PNCK,DUSP9
