# Supplementary material for: Detecting past and ongoing natural selection among ethnically Tibetan women at high altitude in Nepal
Source: PLoS Genet. 2018 Sep 6;14(9):e1007650. doi: 10.1371/journal.pgen.1007650 (PMC6143271; doi:10.1371/journal.pgen.1007650)
Supplement: S9 Table — This list includes 182 present-day and 58 ancient groups. “N” column shows the total number of individuals in each group. Four sub-district groups of the Himalayan Tibetans reported in this study are marked by yellow color. For each group, we assigned a unique three-letter code (“Symbol”) and used it across figures. “Eurasian” and “East Asian” PCA columns mark populations used for calculating PCs for each set. “F-statistics” column marks populations used for calculating world-wide outgroup-f3 and f4 statistics. For each group, we show in which studies samples belonging to it were published in the “Study” column. (XLSX) [file pgen.1007650.s021.xlsx]

## Sheet: S9 Table
S9 Table. A list of 240 groups used for the population genetic analyses in this study. This list includes 182 present-day and 58 ancient groups. "N" column shows the total number of individuals in each group. Four sub-district groups of the Himalayan Tibetans reported in this study are marked by yellow color. For each group, we assigned a unique three-letter code ("Symbol") and used it across fig…
Population	N	Ancient	Symbol	Eurasian PCA	East Asian PCA	F-statistics	Study
Abkhasian	2	N	Abk	O	X	O	Mallick et al. (2016) Nature
Adygei	17	N	Adg	O	X	O	Li et al. (2008) Science
Albanian	1	N	Abn	O	X	O	Mallick et al. (2016) Nature
Aleut	2	N	Ale	O	X	O	Mallick et al. (2016) Nature
Altaian	16	N	Alt	O	X	O	Rasmussen et al. (2010) Nature; Raghavan et al. (2014) Nature; Raghavan et al. (2015) Science; Yunusbayev et al. (2015) PLoS Genet
Ami	2	N	Ami	O	O	O	Mallick et al. (2016) Nature
Armenian	2	N	Arm	O	X	O	Mallick et al. (2016) Nature
Atayal	1	N	Aty	O	O	O	Mallick et al. (2016) Nature
Athabaskan	8	N	Ath	X	X	O	Rasmussen et al. (2010) Nature
Australian	1	N	Aus	X	X	O	Mallick et al. (2016) Nature
Azeri	17	N	Azr	O	X	O	Yunusbayev et al. (2015) PLoS Genet
Balkar	3	N	Blk	O	X	O	Yunusbayev et al. (2015) PLoS Genet
Balochi	24	N	Blc	O	X	O	Li et al. (2008) Science
Bantu North	11	N	Btn	X	X	X	Li et al. (2008) Science
Bantu South	8	N	Bts	X	X	X	Li et al. (2008) Science
Bashkir	21	N	Bsc	O	X	O	Yunusbayev et al. (2015) PLoS Genet
Basque	24	N	Bsq	O	X	O	Li et al. (2008) Science
Bedouin	45	N	Bdn	X	X	O	Li et al. (2008) Science
Bengali	2	N	Bng	O	X	O	Mallick et al. (2016) Nature
Bergamo	12	N	Bgm	O	X	O	Li et al. (2008) Science
Biaka	22	N	Bia	X	X	X	Li et al. (2008) Science
Brahmin	2	N	Bhm	O	X	O	Mallick et al. (2016) Nature
Brahui	23	N	Brh	O	X	O	Li et al. (2008) Science
Bulgarian	2	N	Blg	O	X	O	Mallick et al. (2016) Nature
Burmese	2	N	Bms	O	X	O	Mallick et al. (2016) Nature
Burusho	25	N	Brs	O	X	O	Li et al. (2008) Science
Buryat	22	N	Bry	O	O	O	Rasmussen et al. (2010) Nature; Yunusbayev et al. (2015) PLoS Genet
Cambodian	10	N	Cmb	O	X	O	Li et al. (2008) Science
Chane	1	N	Chn	X	X	O	Mallick et al. (2016) Nature
Chechen	1	N	Cch	O	X	O	Mallick et al. (2016) Nature
Chipewyan	2	N	Cpw	X	X	O	Mallick et al. (2016) Nature
Chukchi	12	N	Chk	O	X	O	Rasmussen et al. (2010) Nature; Yunusbayev et al. (2015) PLoS Genet
Chuvash	2	N	Cvs	O	X	O	Yunusbayev et al. (2015) PLoS Genet
Colombian	6	N	Clm	X	X	O	Li et al. (2008) Science
Crete	2	N	Crt	O	X	O	Mallick et al. (2016) Nature
Czech	1	N	Cze	O	X	O	Mallick et al. (2016) Nature
Dagestan	5	N	Dgs	O	X	O	Yunusbayev et al. (2015) PLoS Genet
Dai	10	N	Dai	O	O	O	Li et al. (2008) Science
Daur	9	N	Dau	O	O	O	Li et al. (2008) Science
Dinka	4	N	Dnk	X	X	X	Mallick et al. (2016) Nature
Dolgan	7	N	Dlg	O	X	O	Rasmussen et al. (2010) Nature; Fedorova et al. (2013) BMC Evol Biol; Raghavan et al. (2014) Nature
Druze	42	N	Drz	X	X	O	Li et al. (2008) Science
Dusun	2	N	Dsn	O	O	O	Mallick et al. (2016) Nature
East Greenlander	8	N	Egl	O	X	O	Rasmussen et al. (2010) Nature; Raghavan et al. (2014) Science
English	2	N	Eng	O	X	O	Mallick et al. (2016) Nature
Esan	2	N	Esn	X	X	X	Mallick et al. (2016) Nature
Eskimo_Chaplin	1	N	Ekc	O	X	O	Mallick et al. (2016) Nature
Eskimo_Naukan	2	N	Ekn	O	X	O	Mallick et al. (2016) Nature
Eskimo_Sireniki	2	N	Eks	O	X	O	Mallick et al. (2016) Nature
Estonian	15	N	Est	O	X	O	Raghavan et al. (2014) Nature
Even	7	N	Evn	O	O	O	Fedorova et al. (2013) BMC Evol Biol; Raghavan et al. (2014) Nature
Evenk	14	N	Evk	O	O	O	Rasmussen et al. (2010) Nature; Yunusbayev et al. (2015) PLoS Genet; Raghavan et al. (2015) Science
Finnish	3	N	Fin	O	X	O	Mallick et al. (2016) Nature
French	28	N	Fre	O	X	O	Li et al. (2008) Science
Gagauz	12	N	Ggz	O	X	O	Yunusbayev et al. (2015) PLoS Genet
Gambian	2	N	Gmb	X	X	X	Mallick et al. (2016) Nature
Georgian	2	N	Grg	O	X	O	Mallick et al. (2016) Nature
German	13	N	Ger	O	X	O	Yunusbayev et al. (2015) PLoS Genet
Greek	2	N	Grk	O	X	O	Mallick et al. (2016) Nature
Hakas	12	N	Hks	O	X	O	Fedorova et al. (2013) BMC Evol Biol
Han	44	N	Han	O	O	O	Li et al. (2008) Science
Hawaiian	1	N	Hwa	X	X	O	Mallick et al. (2016) Nature
Hazara	19	N	Hzr	O	X	O	Li et al. (2008) Science
Hezhen	9	N	Hzh	O	O	O	Li et al. (2008) Science
Hungarian	2	N	Hun	O	X	O	Mallick et al. (2016) Nature
Icelandic	2	N	Ice	O	X	O	Mallick et al. (2016) Nature
Igbo	2	N	Igb	X	X	X	Mallick et al. (2016) Nature
Igorot	2	N	Igr	O	O	O	Mallick et al. (2016) Nature
Iranian	2	N	Ira	X	X	O	Mallick et al. (2016) Nature
Iraqi_Jew	2	N	Iqj	X	X	O	Mallick et al. (2016) Nature
Irula	2	N	Iru	O	X	O	Mallick et al. (2016) Nature
Itelman	1	N	Ite	O	X	O	Mallick et al. (2016) Nature
Japanese	28	N	Jap	O	O	O	Li et al. (2008) Science
Jordanian	3	N	Jor	X	X	O	Mallick et al. (2016) Nature
Kabardin	3	N	Kbd	O	X	O	Yunusbayev et al. (2015) PLoS Genet
Kalash	23	N	Kls	O	X	O	Li et al. (2008) Science
Kalmyk	13	N	Klm	O	O	O	Yunusbayev et al. (2015) PLoS Genet
Kapu	2	N	Kpu	O	X	O	Mallick et al. (2016) Nature
Karakalpak	8	N	Krk	O	X	O	Yunusbayev et al. (2015) PLoS Genet
Karelia	15	N	Krl	O	X	O	Yunusbayev et al. (2015) PLoS Genet
Karitiana	13	N	Krt	X	X	O	Li et al. (2008) Science
Kashmiri_Pandit	1	N	Ksp	O	X	O	Mallick et al. (2016) Nature
Kazakh	17	N	Kzk	O	X	O	Raghavan et al. (2014) Nature; Yunusbayev et al. (2015) PLoS Genet
Ket	6	N	Ket	O	X	O	Rasmussen et al. (2010) Nature; Fedorova et al. (2013) BMC Evol Biol; Yunusbayev et al. (2015) PLoS Genet
Kharia	1	N	Khr	O	X	O	Mallick et al. (2016) Nature
Khomani_San	2	N	Kms	X	X	X	Mallick et al. (2016) Nature
Khonda_Dora	1	N	Kdd	O	X	O	Mallick et al. (2016) Nature
Kinh	2	N	Kin	O	O	O	Mallick et al. (2016) Nature
Komi	16	N	Kmi	O	X	O	Yunusbayev et al. (2015) PLoS Genet
Kongo	1	N	Kng	X	X	X	Mallick et al. (2016) Nature
Korean	2	N	Kor	O	O	O	Mallick et al. (2016) Nature
Koryak	13	N	Kry	O	X	O	Rasmussen et al. (2010) Nature; Yunusbayev et al. (2015) PLoS Genet
Kryashen	3	N	Ksh	O	X	O	Yunusbayev et al. (2015) PLoS Genet
Kumyk	3	N	Kmk	O	X	O	Yunusbayev et al. (2015) PLoS Genet
Kurumba	1	N	Krb	O	X	O	Mallick et al. (2016) Nature
Kusunda	2	N	Ksd	O	X	O	Mallick et al. (2016) Nature
Kyrgyz	28	N	Kyg	O	X	O	Raghavan et al. (2014) Nature; Yunusbayev et al. (2015) PLoS Genet
Lahu	8	N	Lah	O	O	O	Li et al. (2008) Science
Lemande	2	N	Lmd	X	X	X	Mallick et al. (2016) Nature
Lezgin	2	N	Lzg	O	X	O	Mallick et al. (2016) Nature
Lower Mustang	135	N	Lmu	X	X	O	This Study
Luhya	2	N	Lhy	X	X	X	Mallick et al. (2016) Nature
Luo	2	N	Luo	X	X	X	Mallick et al. (2016) Nature
Madiga	2	N	Mdg	O	X	O	Mallick et al. (2016) Nature
Makrani	20	N	Mkr	O	X	O	Li et al. (2008) Science
Mala	3	N	Mla	O	X	O	Mallick et al. (2016) Nature
Mandenka	22	N	Mdk	X	X	X	Li et al. (2008) Science
Mansi	2	N	Mns	O	X	O	Mallick et al. (2016) Nature
Maori	1	N	Mao	X	X	O	Mallick et al. (2016) Nature
Mari	15	N	Mri	O	X	O	Raghavan et al. (2014) Nature
Masai	2	N	Msi	X	X	X	Mallick et al. (2016) Nature
Maya	15	N	Mya	X	X	O	Li et al. (2008) Science
Mbuti	13	N	Mbu	X	X	X	Li et al. (2008) Science
Melanesian	11	N	Mln	X	X	O	Li et al. (2008) Science
Mende	2	N	Mnd	X	X	X	Mallick et al. (2016) Nature
Miao	10	N	Mia	O	O	O	Li et al. (2008) Science
Mixe	3	N	Mix	X	X	O	Mallick et al. (2016) Nature
Mongol	8	N	Mon	O	O	O	Rasmussen et al. (2010) Nature
Mongola	7	N	Mgl	O	O	O	Li et al. (2008) Science
Mozabite	25	N	Mzb	X	X	O	Li et al. (2008) Science
Nahua	1	N	Nhu	X	X	O	Mallick et al. (2016) Nature
Naxi	8	N	Nax	O	O	O	Li et al. (2008) Science
Nenet	14	N	Nne	O	X	O	Yunusbayev et al. (2015) PLoS Genet
Nganasan	12	N	Nga	O	O	O	Rasmussen et al. (2010) Nature; Yunusbayev et al. (2015) PLoS Genet
Nivkh	5	N	Nvh	O	O	O	Fedorova et al. (2013) BMC Evol Biol; Raghavan et al. (2015) Science
North Ossetian	2	N	Ost	O	X	O	Mallick et al. (2016) Nature
Nubri	133	N	Nbr	X	X	O	This Study
Onge	2	N	Ong	O	X	O	Mallick et al. (2016) Nature
Orcadian	15	N	Orc	O	X	O	Li et al. (2008) Science
Oroqen	9	N	Orq	O	O	O	Li et al. (2008) Science
Palestinian	43	N	Pls	X	X	O	Li et al. (2008) Science
Papuan	16	N	Ppu	X	X	O	Li et al. (2008) Science
Pathan	22	N	Pth	O	X	O	Li et al. (2008) Science
Pima	14	N	Pim	X	X	O	Li et al. (2008) Science
Polish	1	N	Pol	O	X	O	Mallick et al. (2016) Nature
Punjabi	3	N	Pjb	O	X	O	Mallick et al. (2016) Nature
Quechua	2	N	Qch	X	X	O	Mallick et al. (2016) Nature
Relli	2	N	Rli	O	X	O	Mallick et al. (2016) Nature
Rushan	2	N	Rsh	O	X	O	Yunusbayev et al. (2015) PLoS Genet
Russian (HGDP)	25	N	Rus	O	X	O	Li et al. (2008) Science
Russian (others)	33	N	Rsn	O	X	O	Yunusbayev et al. (2015) PLoS Genet
Saami	2	N	Saa	O	X	O	Mallick et al. (2016) Nature
Saharawi	2	N	Shr	X	X	O	Mallick et al. (2016) Nature
Samaritan	1	N	Smr	X	X	O	Mallick et al. (2016) Nature
San	5	N	San	X	X	X	Li et al. (2008) Science
Sardinian	28	N	Sar	O	X	O	Li et al. (2008) Science
Selkup	17	N	Slk	O	X	O	Rasmussen et al. (2010) Nature; Raghavan et al. (2014) Nature; Raghavan et al. (2015) Science
She	10	N	She	O	O	O	Li et al. (2008) Science
Sherpa	45	N	Shp	O	O	O	Jeong et al. (2014) Nat Commun
Shor	6	N	Sho	O	X	O	Fedorova et al. (2013) BMC Evol Biol; Raghavan et al. (2015) Science
Sindhi	18	N	Sdh	O	X	O	Li et al. (2008) Science
Somali	1	N	Sml	X	X	X	Mallick et al. (2016) Nature
Spanish	2	N	Spa	O	X	O	Mallick et al. (2016) Nature
Surui	8	N	Sur	X	X	O	Li et al. (2008) Science
Tajik	36	N	Tjk	O	X	O	Yunusbayev et al. (2015) PLoS Genet
Tatar	20	N	Ttk	O	X	O	Yunusbayev et al. (2015) PLoS Genet
Thai	2	N	Tha	O	X	O	Mallick et al. (2016) Nature
Tibetan	30	N	Tib	O	O	O	Wang et al. (2011) PLoS One
Tlingit	2	N	Tlg	O	X	O	Mallick et al. (2016) Nature
Tsum	131	N	Tsm	X	X	O	This Study
Tu	10	N	Tuu	O	O	O	Li et al. (2008) Science
Tubalar	2	N	Tbl	O	X	O	Mallick et al. (2016) Nature
Tujia	10	N	Tuj	O	O	O	Li et al. (2008) Science
Turkish	2	N	Trk	O	X	O	Mallick et al. (2016) Nature
Turkmen	8	N	Tkm	O	X	O	Yunusbayev et al. (2015) PLoS Genet
Tuscan	7	N	Tsc	O	X	O	Li et al. (2008) Science
Tuvinian	22	N	Tvn	O	X	O	Rasmussen et al. (2010) Nature; Yunusbayev et al. (2015) PLoS Genet; Raghavan et al. (2015) Science
Udmurd	16	N	Udm	O	X	O	Yunusbayev et al. (2015) PLoS Genet
Ulchi	2	N	Ulc	O	O	O	Mallick et al. (2016) Nature
Upper Mustang	597	N	Umu	X	X	O	This Study
Uygur	10	N	Ugr	O	X	O	Li et al. (2008) Science
Uzbek	4	N	Uzb	O	X	O	Raghavan et al. (2014) Nature
Veps	11	N	Vep	O	X	O	Yunusbayev et al. (2015) PLoS Genet
West Greenlander	19	N	Wgl	O	X	O	Rasmussen et al. (2010) Nature; Raghavan et al. (2014) Science
Xibo	7	N	Xib	O	O	O	Li et al. (2008) Science
Yadava	2	N	Ydv	O	X	O	Mallick et al. (2016) Nature
Yakut	25	N	Ykt	O	X	O	Li et al. (2008) Science
Yemenite_Jew	2	N	Ymj	X	X	O	Mallick et al. (2016) Nature
Yi	10	N	Yii	O	O	O	Li et al. (2008) Science
Yoruba	21	N	Yor	X	X	X	Li et al. (2008) Science
Yukagir	3	N	Ykg	O	X	O	Rasmussen et al. (2010) Nature
Zapotec	2	N	Zpt	X	X	O	Mallick et al. (2016) Nature
Afanasievo	4	Y	Afn	X	X	O	Allentoft et al. (2015) Nature
AG2	1	Y	Ag2	X	X	O	Raghavan et al. (2014) Nature
AG3	1	Y	Ag3	X	X	O	Fu et al. (2016) Nature
Aldy_Bel_IA	2	Y	Abi	X	X	O	Unterländer et al. (2017) Nat Commun
Anatolia_BA	3	Y	Anb	X	X	O	Lazaridis et al. (2017) Nature
Anatolia_N	23	Y	Ann	X	X	O	Mathieson et al. (2015) Nature
Andronovo	4	Y	Adr	X	X	O	Allentoft et al. (2015) Nature
Armenia_ChL	5	Y	Arc	X	X	O	Lazaridis et al. (2016) Nature
Armenia_EBA	3	Y	Arb	X	X	O	Lazaridis et al. (2016) Nature
Armenia_LBA	5	Y	Arl	X	X	O	Allentoft et al. (2015) Nature
Bell_Beaker_Germany	8	Y	Bbg	X	X	O	Mathieson et al. (2015) Nature
Bichon	1	Y	Bch	X	X	O	Jones et al. (2015) Nat Commun
Boncuklu	4	Y	Bck	X	X	O	Kılınç et al. (2016) Curr Biol
Canaanite_Lebanon	5	Y	Cnn	X	X	O	Haber et al. (2017) Am J Hum Genet
CHG	2	Y	Chg	X	X	O	Jones et al. (2015) Nat Commun
Clovis	1	Y	Clv	X	X	O	Rasmussen et al. (2014) Nature
Corded_Ware_Estonia	6	Y	Cwe	X	X	O	Saag et al. (2017) Curr Biol
Corded_Ware_Germany	12	Y	Cwg	X	X	O	Mathieson et al. (2015) Nature
Devil's Gate	2	Y	Dvg	X	X	O	Siska et al. (2017) Sci Adv
Early_Sarmatian_IA	2	Y	Esi	X	X	O	Unterländer et al. (2017) Nat Commun
EHG	3	Y	Ehg	X	X	O	Mathieson et al. (2015) Nature
El Mirón	1	Y	Emr	X	X	O	Fu et al. (2016) Nature
Iberia_ChL	12	Y	Icl	X	X	O	Mathieson et al. (2015) Nature
Iberia_EN	4	Y	Ien	X	X	O	Mathieson et al. (2015) Nature
Iberia_MN	4	Y	Imn	X	X	O	Mathieson et al. (2015) Nature
Iran_ChL	5	Y	Irc	X	X	O	Lazaridis et al. (2016) Nature
Iran_N	5	Y	Irn	X	X	O	Lazaridis et al. (2016) Nature
Jordan_EBA	3	Y	Jdb	X	X	O	Lazaridis et al. (2016) Nature
Karasuk	7	Y	Krs	X	X	O	Allentoft et al. (2015) Nature
Kazakhstan_Berel_IA	2	Y	Kbi	X	X	O	Unterländer et al. (2017) Nat Commun
Kennewick_WA	1	Y	Knw	X	X	O	Rasmussen et al. (2015) Nature
Late Dorset	1	Y	Lds	X	X	O	Raghavan et al. (2014) Science
LBK_EN	6	Y	Lbk	X	X	O	Mathieson et al. (2015) Nature
Levant_N	12	Y	Lvn	X	X	O	Lazaridis et al. (2016) Nature
MA-1	1	Y	Ma1	X	X	O	Raghavan et al. (2014) Nature
Mezhovskaya	3	Y	Mzv	X	X	O	Allentoft et al. (2015) Nature
Minoan_Lasithi	5	Y	Mnl	X	X	O	Lazaridis et al. (2017) Nature
Minoan_Odigitria	5	Y	Mno	X	X	O	Lazaridis et al. (2017) Nature
Mycenaean	4	Y	Mcn	X	X	O	Lazaridis et al. (2017) Nature
Natufian	6	Y	Ntf	X	X	O	Lazaridis et al. (2016) Nature
Poltavka	4	Y	Ptv	X	X	O	Mathieson et al. (2015) Nature
Potapovka	3	Y	Ptp	X	X	O	Mathieson et al. (2015) Nature
Russia_EBA	1	Y	Reb	X	X	O	Allentoft et al. (2015) Nature
Russia_IA	5	Y	Ria	X	X	O	Allentoft et al. (2015) Nature
Russia_LBA	2	Y	Rlb	X	X	O	Allentoft et al. (2015) Nature
Saqqaq	1	Y	Sqq	X	X	O	Rasmussen et al. (2010) Nature
SHG	6	Y	Shg	X	X	O	Mathieson et al. (2015) Nature
Sintashta	5	Y	Stt	X	X	O	Allentoft et al. (2015) Nature
Srubnaya	10	Y	Srn	X	X	O	Mathieson et al. (2015) Nature
Stuttgart	1	Y	Stg	X	X	O	Lazaridis et al. (2014) Nature
Tepecik	5	Y	Tpc	X	X	O	Kılınç et al. (2016) Curr Biol
Tianyuan	1	Y	Tny	X	X	O	Yang et al. (2017) Curr Biol
Unetice_EBA	6	Y	Unt	X	X	O	Mathieson et al. (2015) Nature
Ust'-Ishim	1	Y	Ust	X	X	O	Fu et al. (2014) Nature
WHG	3	Y	Whg	X	X	O	Lazaridis et al. (2014) Nature
Yamnaya_Kalmykia	6	Y	Ymk	X	X	O	Allentoft et al. (2015) Nature
Yamnaya_Samara	9	Y	Yms	X	X	O	Mathieson et al. (2015) Nature
Zevakino_Chilikta_IA	2	Y	Zci	X	X	O	Unterländer et al. (2017) Nat Commun
